# Supplementary material for: Analysis of epidemiological characteristics of four natural-focal diseases in Shandong Province, China in 2009-2017: A descriptive analysis
Source: PLoS One. 2019 Aug 27;14(8):e0221677. doi: 10.1371/journal.pone.0221677 (PMC6711524; doi:10.1371/journal.pone.0221677)
Supplement: S1 Table — (XLSX) [file pone.0221677.s003.xlsx]

## Sheet: SFTS
City	2010	2011	2012	2013	2014	2015	2016	2017
Jinan	0	8	7	29	29	43	81	106
Qingdao	1	0	7	6	42	53	21	15
Zibo	9	10	12	5	14	16	23	29
Zaozhuang	0	3	4	2	6	9	7	7
Dongying	0	0	0	2	1	4	0	0
Yantai	44	81	20	46	125	130	143	90
Weifang	0	15	18	47	44	25	49	41
Jining	0	0	0	0	0	1	2	4
Tai'an	1	25	28	46	69	60	60	51
Weihai	0	14	28	82	70	64	123	65
Rizhao	0	1	2	6	12	7	24	14
Laiwu	2	7	1	9	7	31	36	24
Linyi	0	3	6	13	15	52	58	59
Dezhou	0	0	0	1	0	3	0	7
Liaocheng	0	0	0	1	0	0	0	0
Binzhou	0	1	0	1	1	0	2	3
Heze	0	0	0	0	0	0	0	0
The numbers of affected cities	5	11	11	15	13	14	13	14

## Sheet: HGA
City	2009	2010	2011	2012	2013	2014	2015	2016
Jinan	0	0	0	0	0	0	0	0
Qingdao	0	0	0	0	0	0	0	0
Zibo	21	33	0	0	0	1	0	0
Zaozhuang	0	0	0	0	0	0	0	0
Dongying	0	0	0	0	0	0	0	0
Yantai	0	7	0	0	0	0	0	0
Weifang	3	10	0	1	4	1	0	1
Jining	0	0	0	0	0	0	0	0
Tai'an	25	59	16	7	3	7	10	0
Weihai	0	3	1	0	0	0	0	0
Rizhao	1	1	0	0	1	1	0	0
Laiwu	2	2	0	0	0	0	0	0
Linyi	0	2	0	0	0	0	0	0
Dezhou	0	0	0	0	0	0	0	0
Liaocheng	0	0	0	0	0	0	0	0
Binzhou	0	0	0	0	0	0	0	0
Heze	0	0	0	0	0	0	0	0
The numbers of affected cities	5	8	2	2	3	4	1	1

## Sheet: Typhus
City	2009	2010	2011	2012	2013	2014	2015	2016	2017
Jinan	1	0	0	1	1	0	1	0	3
Qingdao	10	4	10	6	10	35	10	8	6
Zibo	0	0	0	0	0	0	1	0	0
Zaozhuang	0	0	0	0	1	2	1	0	1
Dongying	1	1	0	0	0	0	1	0	0
Yantai	3	1	1	2	4	5	1	1	4
Weifang	62	32	50	39	36	67	26	36	24
Jining	0	0	0	2	0	0	0	0	0
Tai'an	5	1	1	1	1	2	7	10	4
Weihai	0	0	0	1	0	0	0	0	0
Rizhao	16	4	7	10	22	12	7	14	14
Laiwu	14	14	32	22	26	10	7	23	32
Linyi	1	4	0	4	4	3	5	7	2
Dezhou	0	0	0	0	0	0	1	0	0
Liaocheng	0	0	0	0	0	0	0	0	1
Binzhou	4	5	3	0	0	0	0	0	0
Heze	0	1	1	1	1	10	8	5	8
The numbers of affected cities	10	10	8	11	10	9	13	8	11

## Sheet: Scrub typhus
City	2009	2010	2011	2012	2013	2014	2015	2016	2017
Jinan	0	3	1	7	1	15	4	5	7
Qingdao	24	29	55	53	70	207	186	131	80
Zibo	11	13	34	36	39	65	65	40	87
Zaozhuang	0	0	0	0	10	124	95	148	126
Dongying	0	1	0	0	0	0	0	0	0
Yantai	4	10	20	36	72	73	53	52	39
Weifang	7	8	36	55	63	187	110	186	163
Jining	0	0	1	1	0	1	2	1	3
Tai'an	78	49	67	124	58	168	86	97	166
Weihai	11	16	23	14	59	76	40	35	16
Rizhao	21	37	62	62	98	175	128	173	144
Laiwu	28	39	50	67	19	74	24	56	61
Linyi	41	40	100	159	140	329	300	386	298
Dezhou	0	0	0	0	0	0	0	0
Liaocheng	1	0	0	0	0	0	0	0	0
Binzhou	1	1	2	1	0	1	0	1	1
Heze	0	0	1	0	0	0	0	0	0
The numbers of affected cities	11	12	13	12	11	13	12	13	13
